# Supplementary material for: Complete Characterization of the O-Antigen from the LPS of Aeromonas bivalvium
Source: Int J Mol Sci. 2022 Jan 21;23(3):1204. doi: 10.3390/ijms23031204 (PMC8835325; doi:10.3390/ijms23031204)
Supplement: Supplementary file 1 [file ijms-23-01204-s001.zip]

Archive with 1 entries (1 files):
- ijms-1542358-supplementary.pdf
